# Supplementary material for: Clinoptilolite Microparticles as Carriers of Catechin-Rich Acacia catechu Extracts: Microencapsulation and In Vitro Release Study
Source: Molecules. 2021 Mar 16;26(6):1655. doi: 10.3390/molecules26061655 (PMC8002362; doi:10.3390/molecules26061655)
Supplement: Supplementary file 1 [file molecules-26-01655-s001.zip]

Archive with 1 entries (1 files):
- molecules-1139964-supplementary.pdf
